# Supplementary material for: Nutrition Literacy Mediates the Relationships between Multi-Level Factors and College Students’ Healthy Eating Behavior: Evidence from a Cross-Sectional Study
Source: Nutrients. 2021 Sep 29;13(10):3451. doi: 10.3390/nu13103451 (PMC8539523; doi:10.3390/nu13103451)
Supplement: Supplementary file 1 [file nutrients-13-03451-s001.zip]

Archive with 1 entries (1 files):
- nutrients-1361917-supplementary.pdf
